# Supplementary material for: Effect of Oxygen Plasma Pre-Treatment on the Surface Properties of Si-Modified Cotton Membranes for Oil/Water Separations
Source: Materials (Basel). 2022 Nov 30;15(23):8551. doi: 10.3390/ma15238551 (PMC9739082; doi:10.3390/ma15238551)
Supplement: Supplementary file 1 [file materials-15-08551-s001.zip]

Archive with 2 entries (2 files):
- materials-2008052-supplementary.pdf
- video s1.mp4
